# Supplementary material for: Intestinal Microbiota of Older Japanese Females Adhering to a Traditional Japanese Brown Rice-Based Diet Pattern
Source: Nutrients. 2026 Jan 9;18(2):219. doi: 10.3390/nu18020219 (PMC12844664; doi:10.3390/nu18020219)
Supplement: Supplementary file 1 [file nutrients-18-00219-s001.zip]

Archive with 1 entries (1 files):
- nutrients-4072724-supplementary.pdf
